# Supplementary material for: The history and typification of Liliumhumboldtii J.H.Krelage (Liliaceae)
Source: PhytoKeys. 2021 Sep 14;182:39–55. doi: 10.3897/phytokeys.182.70099 (PMC8455503; doi:10.3897/phytokeys.182.70099)
Supplement: XML Treatment for Lilium humboldtii [file phytokeys.182.70099-treatment1.xml]

<!DOCTYPE tp:taxon-treatment
  PUBLIC "-//TaxonX//DTD Taxonomic Treatment Publishing DTD v0 20100105//EN" "tax-treatment-NSO.dtd">
<tp:taxon-treatment xmlns:tp="http://www.plazi.org/taxpub"><tp:treatment-meta><kwd-group><label>Taxon classification</label><kwd><named-content xmlns:xlink="http://www.w3.org/1999/xlink" content-type="kingdom">Plantae</named-content></kwd><kwd><named-content xmlns:xlink="http://www.w3.org/1999/xlink" content-type="order">Liliales</named-content></kwd><kwd><named-content xmlns:xlink="http://www.w3.org/1999/xlink" content-type="family">Liliaceae</named-content></kwd></kwd-group><mixed-citation publication-type="journal"><person-group><name><surname>Compton</surname><given-names>James</given-names></name><name><surname>Skinner</surname><given-names>Mark W.</given-names></name></person-group><article-title>The history and typification of <italic><tp:taxon-name><tp:taxon-name-part taxon-name-part-type="genus" reg="Lilium">Lilium</tp:taxon-name-part><tp:taxon-name-part taxon-name-part-type="species" reg="humboldtii">humboldtii</tp:taxon-name-part></tp:taxon-name></italic> J.H.Krelage (<tp:taxon-name><tp:taxon-name-part taxon-name-part-type="family">Liliaceae</tp:taxon-name-part></tp:taxon-name>)</article-title><source>PhytoKeys</source><day>14</day><month>9</month><year>2021</year><volume>182</volume><fpage>39</fpage><lpage>55</lpage><pub-id pub-id-type="doi">10.3897/phytokeys.182.70099</pub-id></mixed-citation></tp:treatment-meta><tp:nomenclature><tp:taxon-name>
            <object-id xmlns:xlink="http://www.w3.org/1999/xlink" content-type="arpha" xlink:type="simple">6BCA7AD5-E09B-5494-B6D6-1B00FCC3111B</object-id>
            <tp:taxon-name-part taxon-name-part-type="genus" reg="Lilium">Lilium</tp:taxon-name-part>
            <tp:taxon-name-part taxon-name-part-type="species" reg="humboldtii">humboldtii</tp:taxon-name-part>
          </tp:taxon-name><tp:taxon-authority>J.H.Krelage, Gard. Chron. 1870: 1402 (1870)</tp:taxon-authority></tp:nomenclature><tp:treatment-sec sec-type="Neotype" id="SECID0E5NAE"><title>Neotype.</title><p>Designated here: [Icon], Gartenflora 21: t. 724 (1872).</p></tp:treatment-sec></tp:taxon-treatment>
