# Supplementary material for: The history and typification of Liliumhumboldtii J.H.Krelage (Liliaceae)
Source: PhytoKeys. 2021 Sep 14;182:39–55. doi: 10.3897/phytokeys.182.70099 (PMC8455503; doi:10.3897/phytokeys.182.70099)
Supplement: XML Treatment for Lilium humboldtii subsp. humboldtii [file phytokeys.182.70099-treatment2.xml]

<!DOCTYPE tp:taxon-treatment
  PUBLIC "-//TaxonX//DTD Taxonomic Treatment Publishing DTD v0 20100105//EN" "tax-treatment-NSO.dtd">
<tp:taxon-treatment xmlns:tp="http://www.plazi.org/taxpub"><tp:treatment-meta><kwd-group><label>Taxon classification</label><kwd><named-content xmlns:xlink="http://www.w3.org/1999/xlink" content-type="kingdom">Plantae</named-content></kwd><kwd><named-content xmlns:xlink="http://www.w3.org/1999/xlink" content-type="order">Liliales</named-content></kwd><kwd><named-content xmlns:xlink="http://www.w3.org/1999/xlink" content-type="family">Liliaceae</named-content></kwd></kwd-group><mixed-citation publication-type="journal"><person-group><name><surname>Compton</surname><given-names>James</given-names></name><name><surname>Skinner</surname><given-names>Mark W.</given-names></name></person-group><article-title>The history and typification of <italic><tp:taxon-name><tp:taxon-name-part taxon-name-part-type="genus" reg="Lilium">Lilium</tp:taxon-name-part><tp:taxon-name-part taxon-name-part-type="species" reg="humboldtii">humboldtii</tp:taxon-name-part></tp:taxon-name></italic> J.H.Krelage (<tp:taxon-name><tp:taxon-name-part taxon-name-part-type="family">Liliaceae</tp:taxon-name-part></tp:taxon-name>)</article-title><source>PhytoKeys</source><day>14</day><month>9</month><year>2021</year><volume>182</volume><fpage>39</fpage><lpage>55</lpage><pub-id pub-id-type="doi">10.3897/phytokeys.182.70099</pub-id></mixed-citation></tp:treatment-meta><tp:nomenclature><tp:taxon-name>
            <object-id xmlns:xlink="http://www.w3.org/1999/xlink" content-type="arpha" xlink:type="simple">3BEA363D-9000-5FED-A188-F91478308F53</object-id>
            <tp:taxon-name-part taxon-name-part-type="genus" reg="Lilium">Lilium</tp:taxon-name-part>
            <tp:taxon-name-part taxon-name-part-type="species" reg="humboldtii">humboldtii</tp:taxon-name-part>
            <tp:taxon-name-part taxon-name-part-type="infraspecific-rank">subsp.</tp:taxon-name-part>
            <tp:taxon-name-part taxon-name-part-type="subspecies" reg="humboldtii">humboldtii</tp:taxon-name-part>
          </tp:taxon-name><tp:nomenclature-citation-list><tp:nomenclature-citation><tp:taxon-name>
                <tp:taxon-name-part taxon-name-part-type="status">≡</tp:taxon-name-part>
                <tp:taxon-name-part taxon-name-part-type="genus" reg="Lilium">Lilium</tp:taxon-name-part>
                <tp:taxon-name-part taxon-name-part-type="species" reg="canadense">canadense</tp:taxon-name-part>
                <tp:taxon-name-part taxon-name-part-type="infraspecific-rank">var.</tp:taxon-name-part>
                <tp:taxon-name-part taxon-name-part-type="variety" reg="humboldtii">humboldtii</tp:taxon-name-part>
              </tp:taxon-name><comment> (J.H.Krelage) Baker, Gard. Chron. 1871: 1165 (1871) </comment></tp:nomenclature-citation><tp:nomenclature-citation><tp:taxon-name>
                <tp:taxon-name-part taxon-name-part-type="status">=</tp:taxon-name-part>
                <tp:taxon-name-part taxon-name-part-type="genus" reg="Lilium">Lilium</tp:taxon-name-part>
                <tp:taxon-name-part taxon-name-part-type="species" reg="canadense">canadense</tp:taxon-name-part>
                <tp:taxon-name-part taxon-name-part-type="infraspecific-rank">var.</tp:taxon-name-part>
                <tp:taxon-name-part taxon-name-part-type="variety" reg="puberulum">puberulum</tp:taxon-name-part>
              </tp:taxon-name><comment> Torr., Pacific Railr. Rep. 4 pt.5 no.4: 146 (1856) <bold>Lectotype</bold> designated here: USA, <bold>California</bold>, “<italic>K.T.Hartweg</italic> 2004” (GH, lecto!) [GH-00106407]; syntypes: USA, <bold>California</bold> “border of meadows, Antelope Creek, one of the tributaries of the Upper Sacramento, 23 May 1846 <italic>Col. Frémont</italic> 490” (NY, syn!) [NY-0008523]; USA, <bold>California</bold> “near Butte Creek in the Sacramento Valley, 16 June 1848, <italic>Hartweg 2004</italic>” (K, syn.! × 2). </comment></tp:nomenclature-citation><tp:nomenclature-citation><tp:taxon-name>
                <tp:taxon-name-part taxon-name-part-type="status">≡</tp:taxon-name-part>
                <tp:taxon-name-part taxon-name-part-type="genus" reg="Lilium">Lilium</tp:taxon-name-part>
                <tp:taxon-name-part taxon-name-part-type="species" reg="puberulum">puberulum</tp:taxon-name-part>
              </tp:taxon-name><comment> (Torr.) Duchartre, J. Soc. Centr. Hort. France ser. 2, Vol. 4: 217 (1870). </comment></tp:nomenclature-citation></tp:nomenclature-citation-list></tp:nomenclature><tp:treatment-sec sec-type="description" id="SECID0EDUAE"><title>Diagnostic description.</title><p><bold>Bulb</bold>: off-white, occasionally flecked with purple; scales unsegmented; stem roots absent. <bold>Racemes</bold>: 1–33(–40) flowered. <bold>Flowers</bold>: with sepals and petals orange, speckled with magenta, spots distributed distally or more proximally; pollen rust, rust-brown, rust-orange, occasionally to warm tan, becoming yellowish. <bold>Seeds</bold>: 114–225 per capsule.</p></tp:treatment-sec><tp:treatment-sec sec-type="distribution" id="SECID0ERUAE"><title>Distribution.</title><p>U.S.A., California (Amador, Butte, Calaveras, El Dorado, Fresno, Mariposa, Nevada, Placer, Tehama, Tuolumne, Yuba). <tp:taxon-name><tp:taxon-name-part taxon-name-part-type="genus" reg="Lilium">Lilium</tp:taxon-name-part><tp:taxon-name-part taxon-name-part-type="species" reg="humboldtii">humboldtii</tp:taxon-name-part><tp:taxon-name-part taxon-name-part-type="infraspecific-rank">subsp.</tp:taxon-name-part><tp:taxon-name-part taxon-name-part-type="subspecies" reg="humboldtii">humboldtii</tp:taxon-name-part></tp:taxon-name> is distributed from Tehama County south to Calaveras County; reports from further south are erroneous.</p></tp:treatment-sec><tp:treatment-sec sec-type="ecology" id="SECID0EIVAE"><title>Ecology.</title><p>Flowering summer (mid-June to early August), frequently in forest openings of Ponderosa pine forest (<italic><tp:taxon-name><tp:taxon-name-part taxon-name-part-type="genus" reg="Pinus">Pinus</tp:taxon-name-part><tp:taxon-name-part taxon-name-part-type="species" reg="ponderosa">ponderosa</tp:taxon-name-part></tp:taxon-name></italic> Douglas ex C.Lawson) and chaparral openings; (200–1100 m).</p></tp:treatment-sec><tp:treatment-sec sec-type="Illustration" id="SECID0EZVAE"><title>Illustration.</title><p>“Gartenflora” 21: t. 724 (1872) see Fig. <xref ref-type="fig" rid="F3">3</xref>. <ext-link xmlns:xlink="http://www.w3.org/1999/xlink" xlink:type="simple" ext-link-type="uri" xlink:href="https://www.biodiversitylibrary.org/item/125746#page/215/mode/1up">https://www.biodiversitylibrary.org/item/125746#page/215/mode/1up</ext-link></p></tp:treatment-sec><tp:treatment-sec><!--Section generated to contain objects referenced in tp:taxon-treatment.--><fig id="F3" position="float" orientation="portrait"><object-id xmlns:xlink="http://www.w3.org/1999/xlink" content-type="doi" xlink:type="simple">10.3897/phytokeys.182.70099.figure3</object-id><object-id xmlns:xlink="http://www.w3.org/1999/xlink" content-type="arpha" xlink:type="simple">8EE6D739-9CEA-5196-87E3-9F3D7DE07CB4</object-id><label>Figure 3.</label><caption><p>The neotype of <italic><tp:taxon-name><tp:taxon-name-part taxon-name-part-type="genus" reg="Lilium">Lilium</tp:taxon-name-part><tp:taxon-name-part taxon-name-part-type="species" reg="humboldtii">humboldtii</tp:taxon-name-part></tp:taxon-name></italic> from Louis Van Houtte’s nursery garden, published in “Gartenflora” 21: t. 724 (<xref ref-type="bibr" rid="B19">Regel 1872</xref>).</p></caption><graphic xmlns:xlink="http://www.w3.org/1999/xlink" xlink:href="phytokeys-182-039-g003.jpg" position="float" orientation="portrait" xlink:type="simple" id="oo_587657.jpg"><uri content-type="original_file" xlink:type="simple">https://binary.pensoft.net/fig/587657</uri></graphic></fig></tp:treatment-sec><ref-list><ref id="B19"><mixed-citation xmlns:xlink="http://www.w3.org/1999/xlink" xlink:type="simple"><person-group><name name-style="western"><surname>Regel</surname><given-names>E</given-names></name></person-group> (<year>1872</year>) <italic><tp:taxon-name><tp:taxon-name-part taxon-name-part-type="genus">Lilium</tp:taxon-name-part><tp:taxon-name-part taxon-name-part-type="species">humboldtii</tp:taxon-name-part></tp:taxon-name></italic> Roezl et Leichtlin. Gartenflora 21: 161–163, t. 724.</mixed-citation></ref></ref-list></tp:taxon-treatment>
