# Supplementary material for: The history and typification of Liliumhumboldtii J.H.Krelage (Liliaceae)
Source: PhytoKeys. 2021 Sep 14;182:39–55. doi: 10.3897/phytokeys.182.70099 (PMC8455503; doi:10.3897/phytokeys.182.70099)
Supplement: XML Treatment for Lilium humboldtii subsp. ocellatum [file phytokeys.182.70099-treatment3.xml]

<!DOCTYPE tp:taxon-treatment
  PUBLIC "-//TaxonX//DTD Taxonomic Treatment Publishing DTD v0 20100105//EN" "tax-treatment-NSO.dtd">
<tp:taxon-treatment xmlns:tp="http://www.plazi.org/taxpub"><tp:treatment-meta><kwd-group><label>Taxon classification</label><kwd><named-content xmlns:xlink="http://www.w3.org/1999/xlink" content-type="kingdom">Plantae</named-content></kwd><kwd><named-content xmlns:xlink="http://www.w3.org/1999/xlink" content-type="order">Liliales</named-content></kwd><kwd><named-content xmlns:xlink="http://www.w3.org/1999/xlink" content-type="family">Liliaceae</named-content></kwd></kwd-group><mixed-citation publication-type="journal"><person-group><name><surname>Compton</surname><given-names>James</given-names></name><name><surname>Skinner</surname><given-names>Mark W.</given-names></name></person-group><article-title>The history and typification of <italic><tp:taxon-name><tp:taxon-name-part taxon-name-part-type="genus" reg="Lilium">Lilium</tp:taxon-name-part><tp:taxon-name-part taxon-name-part-type="species" reg="humboldtii">humboldtii</tp:taxon-name-part></tp:taxon-name></italic> J.H.Krelage (<tp:taxon-name><tp:taxon-name-part taxon-name-part-type="family">Liliaceae</tp:taxon-name-part></tp:taxon-name>)</article-title><source>PhytoKeys</source><day>14</day><month>9</month><year>2021</year><volume>182</volume><fpage>39</fpage><lpage>55</lpage><pub-id pub-id-type="doi">10.3897/phytokeys.182.70099</pub-id></mixed-citation></tp:treatment-meta><tp:nomenclature><tp:taxon-name>
            <object-id xmlns:xlink="http://www.w3.org/1999/xlink" content-type="arpha" xlink:type="simple">F73CC982-86F0-574E-B211-C20DC2EE98D8</object-id>
            <tp:taxon-name-part taxon-name-part-type="genus" reg="Lilium">Lilium</tp:taxon-name-part>
            <tp:taxon-name-part taxon-name-part-type="species" reg="humboldtii">humboldtii</tp:taxon-name-part>
            <tp:taxon-name-part taxon-name-part-type="infraspecific-rank">subsp.</tp:taxon-name-part>
            <tp:taxon-name-part taxon-name-part-type="subspecies" reg="ocellatum">ocellatum</tp:taxon-name-part>
          </tp:taxon-name><tp:taxon-authority>(Kellogg) Thorne, Aliso 9: 195. 1978</tp:taxon-authority><tp:nomenclature-citation-list><tp:nomenclature-citation><tp:taxon-name>
                <tp:taxon-name-part taxon-name-part-type="status">Basionym:</tp:taxon-name-part>
                <tp:taxon-name-part taxon-name-part-type="genus" reg="Lilium">Lilium</tp:taxon-name-part>
                <tp:taxon-name-part taxon-name-part-type="species" reg="bloomerianum">bloomerianum</tp:taxon-name-part>
                <tp:taxon-name-part taxon-name-part-type="infraspecific-rank">var.</tp:taxon-name-part>
                <tp:taxon-name-part taxon-name-part-type="variety" reg="ocellatum">ocellatum</tp:taxon-name-part>
              </tp:taxon-name><comment> Kellogg, Proc. Calif. Acad. Sci. 5: 88 (1873). <bold>Lectotype</bold> designated here: [Icon] Proc. Calif. Acad. Sci. 5: 88 (1873: t. 4, see Fig. <xref ref-type="fig" rid="F4">4</xref>). </comment></tp:nomenclature-citation><tp:nomenclature-citation><tp:taxon-name>
                <tp:taxon-name-part taxon-name-part-type="status">≡</tp:taxon-name-part>
                <tp:taxon-name-part taxon-name-part-type="genus" reg="Lilium">Lilium</tp:taxon-name-part>
                <tp:taxon-name-part taxon-name-part-type="species" reg="humboldtii">humboldtii</tp:taxon-name-part>
                <tp:taxon-name-part taxon-name-part-type="infraspecific-rank">var.</tp:taxon-name-part>
                <tp:taxon-name-part taxon-name-part-type="variety" reg="ocellatum">ocellatum</tp:taxon-name-part>
              </tp:taxon-name><comment> (Kellogg) Baker, Journ. Linn. Soc. (Botany) 14(76): 245 (1874). </comment></tp:nomenclature-citation><tp:nomenclature-citation><tp:taxon-name>
                <tp:taxon-name-part taxon-name-part-type="status">≡</tp:taxon-name-part>
                <tp:taxon-name-part taxon-name-part-type="genus" reg="Lilium">Lilium</tp:taxon-name-part>
                <tp:taxon-name-part taxon-name-part-type="species" reg="ocellatum">ocellatum</tp:taxon-name-part>
              </tp:taxon-name><comment> (Kellogg) Beane, Contr. Dudley Herb. 4: 358 (1955). </comment></tp:nomenclature-citation><tp:nomenclature-citation><tp:taxon-name>
                <tp:taxon-name-part taxon-name-part-type="status">=</tp:taxon-name-part>
                <tp:taxon-name-part taxon-name-part-type="genus" reg="Lilium">Lilium</tp:taxon-name-part>
                <tp:taxon-name-part taxon-name-part-type="species" reg="bloomerianum">bloomerianum</tp:taxon-name-part>
              </tp:taxon-name><comment> Kellogg, Proc. Calif. Acad. Sci. 4: 160 (1872). Type: USA, <bold>California</bold>, [Icon] not seen, probably destroyed; <bold>Neotype</bold> designated here: USA, California, <italic>A.Kellogg &amp; W.G.W.Harford 978</italic> coll. 1868–1869. (US neo!) [US-03945856]. </comment></tp:nomenclature-citation><tp:nomenclature-citation><tp:taxon-name>
                <tp:taxon-name-part taxon-name-part-type="status">≡</tp:taxon-name-part>
                <tp:taxon-name-part taxon-name-part-type="genus" reg="Lilium">Lilium</tp:taxon-name-part>
                <tp:taxon-name-part taxon-name-part-type="species" reg="humboldtii">humboldtii</tp:taxon-name-part>
                <tp:taxon-name-part taxon-name-part-type="infraspecific-rank">var.</tp:taxon-name-part>
                <tp:taxon-name-part taxon-name-part-type="variety" reg="bloomerianum">bloomerianum</tp:taxon-name-part>
              </tp:taxon-name><comment> (Kellogg) Purdy, J. Roy. Hort. Soc. 26: 354 (1901). </comment></tp:nomenclature-citation><tp:nomenclature-citation><tp:taxon-name>
                <tp:taxon-name-part taxon-name-part-type="status">=</tp:taxon-name-part>
                <tp:taxon-name-part taxon-name-part-type="genus" reg="Lilium">Lilium</tp:taxon-name-part>
                <tp:taxon-name-part taxon-name-part-type="species" reg="humboldtii">humboldtii</tp:taxon-name-part>
                <tp:taxon-name-part taxon-name-part-type="infraspecific-rank">var.</tp:taxon-name-part>
                <tp:taxon-name-part taxon-name-part-type="variety" reg="magnificum">magnificum</tp:taxon-name-part>
              </tp:taxon-name><comment> Purdy, J. Roy. Hort. Soc. 26: 353 (1901). Type not seen </comment></tp:nomenclature-citation><tp:nomenclature-citation><tp:taxon-name>
                <tp:taxon-name-part taxon-name-part-type="status">=</tp:taxon-name-part>
                <tp:taxon-name-part taxon-name-part-type="genus" reg="Lilium">Lilium</tp:taxon-name-part>
                <tp:taxon-name-part taxon-name-part-type="species" reg="fairchildii">fairchildii</tp:taxon-name-part>
              </tp:taxon-name><comment> M.E.Jones, Contr. W. Bot. 16: 39, 26 (1930) <bold>holotype</bold>: USA, <bold>California</bold>, San Diego, Mt. Palomar, west of Hot Springs, 13 July 1929, <italic>M.E.Jones</italic> 24762 (RSA, holo!) [RSA-0000358] </comment></tp:nomenclature-citation></tp:nomenclature-citation-list></tp:nomenclature><tp:treatment-sec sec-type="Note 1" id="SECID0E22AE"><title>Note 1.</title><p>In the absence of any type material, the description of <italic><tp:taxon-name><tp:taxon-name-part taxon-name-part-type="genus" reg="Lilium">L.</tp:taxon-name-part><tp:taxon-name-part taxon-name-part-type="species" reg="bloomerianum">bloomerianum</tp:taxon-name-part></tp:taxon-name></italic> by Kellogg of the bulbs as purplish and his statement “This is the most magnificent lily of the Pacific coast” indicate that he was describing <tp:taxon-name><tp:taxon-name-part taxon-name-part-type="genus" reg="Lilium">L.</tp:taxon-name-part><tp:taxon-name-part taxon-name-part-type="species" reg="humboldtii">humboldtii</tp:taxon-name-part><tp:taxon-name-part taxon-name-part-type="infraspecific-rank">subsp.</tp:taxon-name-part><tp:taxon-name-part taxon-name-part-type="subspecies" reg="ocellatum">ocellatum</tp:taxon-name-part></tp:taxon-name>. This is reinforced by Purdy’s description of <tp:taxon-name><tp:taxon-name-part taxon-name-part-type="genus" reg="Lilium">L.</tp:taxon-name-part><tp:taxon-name-part taxon-name-part-type="species" reg="humboldtii">humboldtii</tp:taxon-name-part><tp:taxon-name-part taxon-name-part-type="infraspecific-rank">var.</tp:taxon-name-part><tp:taxon-name-part taxon-name-part-type="variety" reg="bloomerianum">bloomerianum</tp:taxon-name-part></tp:taxon-name> (with <italic><tp:taxon-name><tp:taxon-name-part taxon-name-part-type="genus" reg="Lilium">L.</tp:taxon-name-part><tp:taxon-name-part taxon-name-part-type="species" reg="bloomerianum">bloomerianum</tp:taxon-name-part></tp:taxon-name></italic> Kellogg also cited) as occurring in San Diego County which is within the range of subsp. <tp:taxon-name><tp:taxon-name-part taxon-name-part-type="genus" reg="Lilium"/><tp:taxon-name-part taxon-name-part-type="species" reg="bloomerianum"/><tp:taxon-name-part taxon-name-part-type="subspecies" reg="ocellatum">ocellatum</tp:taxon-name-part></tp:taxon-name>, but outside that of subsp. <tp:taxon-name><tp:taxon-name-part taxon-name-part-type="genus" reg="Lilium"/><tp:taxon-name-part taxon-name-part-type="species" reg="bloomerianum"/><tp:taxon-name-part taxon-name-part-type="subspecies" reg="humboldtii">humboldtii</tp:taxon-name-part></tp:taxon-name>. The only material indicated in the protologue as type of the name <italic><tp:taxon-name><tp:taxon-name-part taxon-name-part-type="genus" reg="Lilium">L.</tp:taxon-name-part><tp:taxon-name-part taxon-name-part-type="species" reg="bloomerianum">bloomerianum</tp:taxon-name-part></tp:taxon-name></italic> is the illustration donated by an unknown donor to the California Academy of Sciences which may have perished in the earthquake and fire of 1906 (Emily Magnaghi; Seth Cotterell, pers. comm.). A neotype has, therefore, been chosen.</p><p>It could be argued that, under Art. 36.1 (<xref ref-type="bibr" rid="B23">Turland et al. 2018</xref>), the name <italic><tp:taxon-name><tp:taxon-name-part taxon-name-part-type="genus" reg="Lilium">L.</tp:taxon-name-part><tp:taxon-name-part taxon-name-part-type="species" reg="bloomerianum">bloomerianum</tp:taxon-name-part></tp:taxon-name></italic> is not a validly published name as it could be seen as a “provisional name” that has been merely proposed in anticipation of its future acceptance. In his report to the California Academy of Science, Kellogg stated “Out of respect to its time-honored cultivator, Mr. H. G. Bloomer, he offered the provisional name of <italic><tp:taxon-name><tp:taxon-name-part taxon-name-part-type="genus" reg="Lilium">Lilium</tp:taxon-name-part><tp:taxon-name-part taxon-name-part-type="species" reg="bloomerianum">bloomerianum</tp:taxon-name-part></tp:taxon-name></italic>”. In this case, however, Kellogg added the comment “This lily is the most magnificent lily of the Pacific Coast” and the diagnostic sentence “This lily is easily discriminated from all others in any stage of its growth”. These comments are more than merely provisional. Moreover, the formal heading of “On <italic><tp:taxon-name><tp:taxon-name-part taxon-name-part-type="genus" reg="Lilium">Lilium</tp:taxon-name-part><tp:taxon-name-part taxon-name-part-type="species" reg="bloomerianum">bloomerianum</tp:taxon-name-part></tp:taxon-name></italic>”, as well as the full description, indicates that Kellogg is validly describing the species.</p></tp:treatment-sec><tp:treatment-sec sec-type="Note 2" id="SECID0EKAAG"><title>Note 2.</title><p>Original herbarium material of <tp:taxon-name><tp:taxon-name-part taxon-name-part-type="genus" reg="Lilium">Lilium</tp:taxon-name-part><tp:taxon-name-part taxon-name-part-type="species" reg="bloomerianum">bloomerianum</tp:taxon-name-part><tp:taxon-name-part taxon-name-part-type="infraspecific-rank">var.</tp:taxon-name-part><tp:taxon-name-part taxon-name-part-type="variety" reg="ocellatum">ocellatum</tp:taxon-name-part></tp:taxon-name> is stated in the protologue to have been gathered by <italic>William George Willoughby Harford</italic> of the U. S. Coast Survey from Santa Rosa Island. No specimen has been located. It is possible that it might also have perished in the earthquake and fire at CAS in 1906 (Emily Magnaghi, pers. comm.). We have, therefore, chosen the illustration (plate 4) that accompanies the text, as the lectotype of the name (<xref ref-type="bibr" rid="B10">Kellogg 1873</xref> t. 4, see Fig. <xref ref-type="fig" rid="F4">4</xref>).</p><fig id="F4" position="float" orientation="portrait"><object-id xmlns:xlink="http://www.w3.org/1999/xlink" content-type="doi" xlink:type="simple">10.3897/phytokeys.182.70099.figure4</object-id><object-id xmlns:xlink="http://www.w3.org/1999/xlink" content-type="arpha" xlink:type="simple">20443DA0-B22E-572C-9A17-8058242DB078</object-id><label>Figure 4.</label><caption><p>Illustration chosen as lectotype for the name <tp:taxon-name><tp:taxon-name-part taxon-name-part-type="genus" reg="Lilium">Lilium</tp:taxon-name-part><tp:taxon-name-part taxon-name-part-type="species" reg="bloomerianum">bloomerianum</tp:taxon-name-part><tp:taxon-name-part taxon-name-part-type="infraspecific-rank">var.</tp:taxon-name-part><tp:taxon-name-part taxon-name-part-type="variety" reg="ocellatum">ocellatum</tp:taxon-name-part></tp:taxon-name> Kellogg, in Proceedings of the California Academy of Sciences 5: t. 4 (<xref ref-type="bibr" rid="B10">Kellogg 1873</xref>).</p></caption><graphic xmlns:xlink="http://www.w3.org/1999/xlink" xlink:href="phytokeys-182-039-g004.jpg" position="float" orientation="portrait" xlink:type="simple" id="oo_587658.jpg"><uri content-type="original_file" xlink:type="simple">https://binary.pensoft.net/fig/587658</uri></graphic></fig></tp:treatment-sec><tp:treatment-sec sec-type="description" id="SECID0ENCAG"><title>Diagnostic description.</title><p><bold>Bulb</bold>: often purplish, especially apically; scales notched, segmented with 2–5 poorly defined segments or occasionally unsegmented; stem roots frequently present. <bold>Racemes</bold>: 1–25-flowered. <bold>Flowers</bold>: with sepals and petals yellow or light orange, speckled with large red or magenta spots aureolated with light red margins, spots larger and their margins wider and lighter towards the apex; pollen tan or peach, becoming yellow or tan-yellow, occasionally tan-orangish or rust. <bold>Seeds</bold>: 150–252 per capsule.</p></tp:treatment-sec><tp:treatment-sec sec-type="distribution" id="SECID0E2CAG"><title>Distribution.</title><p>U.S.A., California (Anacapa Island, Santa Cruz Island, Santa Rosa Island, Los Angeles, Orange, Riverside, Santa Barbara, San Bernardino, Ventura). In addition to the mainland (see counties above), it occurs on the larger northern Channel Islands, where it is the only native lily.</p></tp:treatment-sec><tp:treatment-sec sec-type="ecology" id="SECID0EADAG"><title>Ecology.</title><p>Flowering late spring–summer (mid-May to July). Oak canyons, chaparral; 0–1800 m elev. <tp:taxon-name><tp:taxon-name-part taxon-name-part-type="genus" reg="Lilium">Lilium</tp:taxon-name-part><tp:taxon-name-part taxon-name-part-type="species" reg="humboldtii">humboldtii</tp:taxon-name-part><tp:taxon-name-part taxon-name-part-type="infraspecific-rank">subsp.</tp:taxon-name-part><tp:taxon-name-part taxon-name-part-type="subspecies" reg="ocellatum">ocellatum</tp:taxon-name-part><tp:taxon-name-part taxon-name-part-type="authority">is similar to</tp:taxon-name-part><tp:taxon-name-part taxon-name-part-type="infraspecific-rank">subsp.</tp:taxon-name-part><tp:taxon-name-part taxon-name-part-type="subspecies" reg="humboldtii">humboldtii</tp:taxon-name-part></tp:taxon-name>, but the yellowish sepals and petals with widely margined spots, lighter-coloured pollen and purplish bulb with notched scales are distinctive.</p></tp:treatment-sec><tp:treatment-sec sec-type="Illustration" id="SECID0EBEAG"><title>Illustration.</title><p><tp:taxon-name><tp:taxon-name-part taxon-name-part-type="genus" reg="Lilium">Lilium</tp:taxon-name-part><tp:taxon-name-part taxon-name-part-type="species" reg="humboldtii">humboldtii</tp:taxon-name-part><tp:taxon-name-part taxon-name-part-type="infraspecific-rank">subsp.</tp:taxon-name-part><tp:taxon-name-part taxon-name-part-type="subspecies" reg="ocellatum">ocellatum</tp:taxon-name-part></tp:taxon-name> Photo. Mark Skinner (Fig. <xref ref-type="fig" rid="F5">5</xref>): Peutz Valley, east of San Diego, California</p><fig id="F5" position="float" orientation="portrait"><object-id xmlns:xlink="http://www.w3.org/1999/xlink" content-type="doi" xlink:type="simple">10.3897/phytokeys.182.70099.figure5</object-id><object-id xmlns:xlink="http://www.w3.org/1999/xlink" content-type="arpha" xlink:type="simple">6DC12529-FE16-5AD8-A7E2-79E742EBF666</object-id><label>Figure 5.</label><caption><p>Representative specimen of <tp:taxon-name><tp:taxon-name-part taxon-name-part-type="genus" reg="Lilium">Lilium</tp:taxon-name-part><tp:taxon-name-part taxon-name-part-type="species" reg="humboldtii">humboldtii</tp:taxon-name-part><tp:taxon-name-part taxon-name-part-type="infraspecific-rank">subsp.</tp:taxon-name-part><tp:taxon-name-part taxon-name-part-type="subspecies" reg="ocellatum">ocellatum</tp:taxon-name-part></tp:taxon-name> in Peutz Valley near San Diego, California, showing the ocellated markings on the floral segments of the subspecies. (Mark Skinner).</p></caption><graphic xmlns:xlink="http://www.w3.org/1999/xlink" xlink:href="phytokeys-182-039-g005.jpg" position="float" orientation="portrait" xlink:type="simple" id="oo_587659.jpg"><uri content-type="original_file" xlink:type="simple">https://binary.pensoft.net/fig/587659</uri></graphic></fig></tp:treatment-sec><ref-list><ref id="B10"><mixed-citation xmlns:xlink="http://www.w3.org/1999/xlink" xlink:type="simple"><person-group><name name-style="western"><surname>Kellogg</surname><given-names>A</given-names></name></person-group> (<year>1873</year>) <tp:taxon-name><tp:taxon-name-part taxon-name-part-type="genus">Lilium</tp:taxon-name-part><tp:taxon-name-part taxon-name-part-type="species">bloomerianum</tp:taxon-name-part><tp:taxon-name-part taxon-name-part-type="infraspecific-rank">var.</tp:taxon-name-part><tp:taxon-name-part taxon-name-part-type="variety">ocellatum</tp:taxon-name-part></tp:taxon-name>. Proceedings of the California Academy of Science 5: 88, t. 4.</mixed-citation></ref><ref id="B23"><mixed-citation xmlns:xlink="http://www.w3.org/1999/xlink" xlink:type="simple"><person-group><name name-style="western"><surname>Turland</surname><given-names>NJ</given-names></name><name name-style="western"><surname>Wiersema</surname><given-names>JH</given-names></name><name name-style="western"><surname>Barrie</surname><given-names>FR</given-names></name><name name-style="western"><surname>Greuter</surname><given-names>W</given-names></name><name name-style="western"><surname>Hawksworth</surname><given-names>DL</given-names></name><name name-style="western"><surname>Herendeen</surname><given-names>PS</given-names></name><name name-style="western"><surname>Knapp</surname><given-names>S</given-names></name><name name-style="western"><surname>Kusber</surname><given-names>W-H</given-names></name><name name-style="western"><surname>Li</surname><given-names>D-Z</given-names></name><name name-style="western"><surname>Marhold</surname><given-names>K</given-names></name><name name-style="western"><surname>May</surname><given-names>TW</given-names></name><name name-style="western"><surname>McNeill</surname><given-names>J</given-names></name><name name-style="western"><surname>Monro</surname><given-names>AM</given-names></name><name name-style="western"><surname>Prado</surname><given-names>J</given-names></name><name name-style="western"><surname>Price</surname><given-names>MJ</given-names></name><name name-style="western"><surname>Smith</surname><given-names>GF</given-names></name></person-group> (<year>2018</year>) International Code of Nomenclature for algae, fungi, and plants (Shenzhen Code) adopted by the Nineteenth International Botanical Congress Shenzhen, China, July 2018. Regnum Vegetabile 159. Koeltz Botanical Books, Glashütten. <ext-link xlink:type="simple" ext-link-type="doi" xlink:href="10.12705/Code.2018">https://doi.org/10.12705/Code.2018</ext-link></mixed-citation></ref></ref-list></tp:taxon-treatment>
